# Supplementary material for: Validation of Psychometric Tools for Assessing Fatigue, Mood, and Sleep Quality: Application in the PREVES-STOP Study
Source: Medicina (Kaunas). 2025 Jan 26;61(2):218. doi: 10.3390/medicina61020218 (PMC11857234; doi:10.3390/medicina61020218)
Supplement: Supplementary file 1 [file medicina-61-00218-s001.zip]

Archive with 1 entries (1 files):
- medicina-3412293-supplementary.pdf
